# Supplementary material for: Analysis of the risk of oncological adverse events associated with infliximab in combination with azathioprine compared to monotherapy: insights from the FAERS database
Source: Front Pharmacol. 2025 Jan 8;15:1507196. doi: 10.3389/fphar.2024.1507196 (PMC11750843; doi:10.3389/fphar.2024.1507196)
Supplement: Supplementary file 1 [file Table1.xlsx]

## Sheet: Supplementary table 1
Infliximab vs Combined treatment						Azathioprine vs Combined treatment								Infliximab						Azathioprine						Combined treatment
Dependent: pt		0	1	OR (univariable)			Dependent: pt		0	1	OR (univariable)			Dependent: pt		0	1	OR (univariable)		Dependent: pt		0	1	OR (univariable)		Dependent: pt		0	1	OR (univariable)
age_group	<18	31569 (99.8)	49 (0.2)	-			age_group	<18	5728 (99.7)	16 (0.3)	-			age_group	<18	26056 (99.6)	100 (0.4)	-		age_group	<18	326 (98.8)	4 (1.2)	-		age_group	<18	5266 (99.4)	32 (0.6)	-
	>75	13218 (98.6)	187 (1.4)	9.11 (6.71-12.62, p<0.001)				>75	1419 (99.2)	12 (0.8)	3.03 (1.40-6.38, p=0.004)				>75	11229 (97.0)	344 (3.0)	7.98 (6.41-10.03, p<0.001)			>75	254 (99.6)	1 (0.4)	0.32 (0.02-2.19, p=0.311)			>75	992 (96.1)	40 (3.9)	6.64 (4.16-10.68, p<0.001)
	18~45	139789 (99.8)	260 (0.2)	1.20 (0.89-1.64, p=0.246)				18~45	30780 (99.9)	44 (0.1)	0.51 (0.29-0.93, p=0.022)				18~45	108835 (99.5)	546 (0.5)	1.31 (1.06-1.63, p=0.014)			18~45	842 (99.2)	7 (0.8)	0.68 (0.20-2.60, p=0.537)			18~45	29542 (99.2)	226 (0.8)	1.26 (0.88-1.86, p=0.224)
	45~60	87404 (99.5)	439 (0.5)	3.24 (2.43-4.40, p<0.001)				45~60	16361 (99.6)	73 (0.4)	1.60 (0.96-2.84, p=0.090)				45~60	70060 (98.5)	1045 (1.5)	3.89 (3.18-4.80, p<0.001)			45~60	691 (97.5)	18 (2.5)	2.12 (0.78-7.39, p=0.176)			45~60	14290 (98.4)	226 (1.6)	2.60 (1.82-3.84, p<0.001)
	60~75	64067 (99.1)	557 (0.9)	5.60 (4.23-7.60, p<0.001)				60~75	10199 (99.5)	49 (0.5)	1.72 (1.00-3.12, p=0.060)				60~75	52163 (97.4)	1411 (2.6)	7.05 (5.78-8.69, p<0.001)			60~75	600 (98.7)	8 (1.3)	1.09 (0.34-4.10, p=0.893)			60~75	8898 (97.8)	204 (2.2)	3.77 (2.64-5.59, p<0.001)
weight_group	>100	49564 (99.5)	232 (0.5)	-			weight_group	>100	9221 (99.7)	31 (0.3)	-			weight_group	>100	40188 (98.7)	542 (1.3)	-		weight_group	>100	754 (99.3)	5 (0.7)	-		sex_group	Female	33940 (98.9)	366 (1.1)	-
	50	29570 (99.7)	86 (0.3)	0.62 (0.48-0.79, p<0.001)				50	5586 (99.6)	20 (0.4)	1.06 (0.60-1.86, p=0.827)				50	24090 (99.2)	199 (0.8)	0.61 (0.52-0.72, p<0.001)			50	368 (98.4)	6 (1.6)	2.46 (0.74-8.58, p=0.139)			male	25048 (98.6)	362 (1.4)	1.34 (1.16-1.55, p<0.001)
	50~100	256913 (99.5)	1174 (0.5)	0.98 (0.85-1.13, p=0.739)				50~100	49680 (99.7)	143 (0.3)	0.86 (0.59-1.29, p=0.434)				50~100	204065 (98.7)	2705 (1.3)	0.98 (0.90-1.08, p=0.715)			50~100	1591 (98.3)	27 (1.7)	2.56 (1.07-7.57, p=0.055)		weight_group	>100	7992 (98.8)	100 (1.2)	-
sex_group	Female	200140 (99.6)	779 (0.4)	-			sex_group	Female	37137 (99.8)	93 (0.2)	-			sex_group	Female	161060 (98.8)	1950 (1.2)	-		sex_group	Female	1461 (98.7)	19 (1.3)	-			50	5104 (99.0)	52 (1.0)	0.81 (0.58-1.13, p=0.232)
	male	135907 (99.5)	713 (0.5)	1.35 (1.22-1.49, p<0.001)				male	27350 (99.6)	101 (0.4)	1.47 (1.11-1.96, p=0.007)				male	107283 (98.6)	1496 (1.4)	1.15 (1.08-1.23, p<0.001)			male	1252 (98.5)	19 (1.5)	1.17 (0.61-2.23, p=0.637)			50~100	45892 (98.8)	576 (1.2)	1.00 (0.81-1.25, p=0.977)
drugname	Combinedtreatment	60470 (99.7)	190 (0.3)	-			drugname	Azathioprine	2753 (99.9)	4 (0.1)	-
	Infliximab	275577 (99.5)	1302 (0.5)	1.50 (1.29-1.76, p<0.001)				Combinedtreatment	61734 (99.7)	190 (0.3)	2.12 (0.90-6.88, p=0.138)

## Sheet: Supplementary table2
Weibull shape parameter tests in different groups
group	Scale parameter: a(95% CI)	Shape parameter:B(95% CI)	Type
Infliximab	1533.70(1397.85-1669.54)	1.01(0.94-1.08)	(random failure‐type profile)
Azathioprine	1078.79（72.14-2085.44）	0.98（0.23-1.72）	(random failure‐type profile)
Combined treatment	1143.94 (674.33-1613.56)	0.80(0.59-1.00)	(early failure‐type profile)

## Sheet: Supplementary table3
Four different types of disproportionality analysis
Algorithms	Equation	Criteria
ROR	ROR = (a/c)/(b/d)	95% CI (lower limit) > 1, a ≥ 3
	95%CI=eln(ROR)±1.96(1/a+1/b+1/c+1/d)^0.5
PRR	PRR=[a/(a+b)]/[c/(c+d)]	PRR ≥ 2, χ2 ≥ 4, a ≥ 3
	χ2 =[(ad-bc)2 (a+b + c + d)] / [(a+b) (c + d) (a+c) (b + d)]
MGPS	EBGM=a(a+b+c+d)/((a+c) (a+b))	EBGM05 > 2, a＞0
	EBGM05=eln(EBGM)−1.64(1/a+1/b+1/c+1/d)^0.5
BCPNN	IC=log2a(a+b+c+d)/((a+c) (a+b))	IC025 > 0, a ≥ 3
	IC025=eln(IC)−1.96(1/a+1/b+1/c+1/d)^0.5

## Sheet: Supplementary  Figure 1
		Supplementary Figure 1 the number of reported cases across different years for infliximab alone, azathioprine, and Combined treatment.(A)Reported Incidence of Adverse Reactions Associated with Infliximab Across Various Years .(B)Reported Incidence of Adverse Reactions Associated with azathioprine Across Various Years .(C)Reported Incidence of Adverse Reactions Associated with Combined treatment A…

## Sheet: Supplementary  Figure 2
				Supplementary Figure 1 The findings related to tumor-associated adverse signals are presented .(A)The results of infliximab treatment in relation to tumor-associated adverse events.(B)The results of azathioprine treatment in relation to tumor-associated adverse events.(C)The results of Combined treatment in relation to tumor-associated adverse events.
